# Supplementary material for: Distribution of the DNA transposon family, Pokey in the Daphnia pulex species complex
Source: Mob DNA. 2016 Jun 17;7:11. doi: 10.1186/s13100-016-0067-7 (PMC4912750; doi:10.1186/s13100-016-0067-7)
Supplement: Additional file 1: Table S1. — Details of Daphnia isolates analyzed in this study. Table S2. CT values from qPCR analysis of Pokey, mPok, and rRNA gene number in 45 isolates from the Daphnia pulex complex. Table S3. Estimates of Pokey, mPok, and rRNA gene number in 45 isolates of the Daphnia pulex complex. (XLSX 51 kb) [file 13100_2016_67_MOESM1_ESM.xlsx]

## Sheet: TableS1
Table S1. Details of Daphnia isolates analyzed in this study.
Code	Isolate Name	Population	Prov/ State	Lat	Long	Source	Concentration (ng/µL)
A1.1	Log50-11	Log	OR	43.83	-124.12	M. Lynch	22.79
A2.1	CC26	Creswell Creek	OR	43.94	-123.05	M. Lynch	223
A2.2	CC33	Creswell Creek	OR	43.94	-123.05	M. Lynch	147.6
A3.1	OP4	Oak Patch	OR	44.03	-123.15	M. Lynch	112.6
E1.1	Bohdanec	Bohdanec	CZ	50.08	14.48	F. Dufresne	13.04
E1.2	Gerber2	Gerber	ES	42.63	1	F. Dufresne	84.77
E2.1	Hasselberg1	Hasselberg	DE	54.72	9.97	F. Dufresne	29.96
E2.2	Hasselberg5	Hasselberg	DE	54.72	9.97	F. Dufresne	15.09
EPX2.1	LD6-4	Lake District	GB	54.35	-2.89	J. Reger/ S. McTaggart	122.6
EPX2.2	LD6-7	Lake District	GB	54.35	-2.89	J. Reger/ S. McTaggart	179.5
EPX3.1	D8-24	Dorset	GB	50.64	-2.09	J. Reger/ S. McTaggart	489.5
EPX3.2	D14-3A	Dorset	GB	50.71	-2.21	J. Reger/ S. McTaggart	337.4
EPX3.3	D8-7A	Dorset	GB	50.64	-2.09	J. Reger/ S. McTaggart	924
EPX4.1	C4	Sheffield	GB	53.41	-1.46	J. Reger/ S. McTaggart	394.7
PC1.1	mill15	Mill	MI	42.274	-85.154	M. Cristescu	24.63
PC1.2	mill32	Mill	MI	42.274	-85.154	M. Cristescu	14.34
PC1.3	mill50	Mill	MI	42.274	-85.154	M. Cristescu	15.87
PC2.1	law100	Law	MI	42.263	-85.205	M. Cristescu	13.81
PC2.2	law145	Law	MI	42.263	-85.205	M. Cristescu	13.31
PX1.1	AA72-11	AA72	MI	42.2	-83.717	T. Crease	67.87
PX1.2	AA72-3	AA72	MI	42.2	-83.717	T. Crease	80
PX1.3	AA72-4	AA72	MI	42.2	-83.717	T. Crease	61.27
PX2.1	BC2-8	BC2	MI	42.182	-83.895	T. Crease	85.21
PX2.2	BC2-43	BC2	MI	42.182	-83.895	T. Crease	40.66
PX2.3	BC2-20	BC2	MI	42.182	-83.895	T. Crease	50.29
PX3.1	DCP88-51	DCP	IL	40.066	-87.924	T. Crease	720.6
PX3.2	DCP88-74	DCP	IL	40.066	-87.924	T. Crease	546
PX3.3	DCP88-85	DCP	IL	40.066	-87.924	T. Crease	828.1
PX4.1	DSP88-20	DSP	IL	40.066	-87.924	T. Crease	995.8
PX4.2	DSP88-13	DSP	IL	40.066	-87.924	T. Crease	1302
PX4.3	DSP88-12	DSP	IL	40.066	-87.924	T. Crease	4392
PX5.1	LP2-7	LP2	ON	42.651	-80.486	T. Crease	466.2
PX5.2	LP2-3	LP2	ON	42.651	-80.486	T. Crease	138.6
PX5.3	LP2-11	LP2	ON	42.651	-80.486	T. Crease	319.4
PX6.1	LP5-12	LP5	ON	42.67	-80.4	T. Crease	89.29
PX6.2	LP5-14	LP5	ON	42.67	-80.4	T. Crease	77.01
PX6.3	LP5-17	LP5	ON	42.67	-80.4	T. Crease	127.1
PX7.1	LP8B-8	LP8B	ON	42.68	-80.451	T. Crease	81.59
PX7.2	LP8B-12	LP8B	ON	42.68	-80.451	T. Crease	68.23
PX7.3	LP8B-18	LP8B	ON	42.68	-80.451	T. Crease	67.06
PX8.1	PA88-9	PA	IN	40.22	-87.33	T. Crease	930.9
PX8.2	PA88-3	PA	IN	40.22	-87.33	T. Crease	2242
PX8.3	PA88-22	PA	IN	40.22	-87.33	T. Crease	454.1
PX9.1	CC65	Creswell Creek	OR	43.94	-123.05	M. Lynch	60.37
PX10.1	GI43	Grand Island	OR	45.12	-123.03	M. Lynch	32.94

## Sheet: TableS2
Table S2. Ct values from qPCR analysis of Pokey, mPok and rRNA gene number in 45 isolates from the Daphnia pulex complex.
Plate	Code	Sample	18S			28S			tPokeyA			tPokeyB			tmPok1			tmPok2			rPokeyA+rmPok1			rPokeyB			rmPok2			Tif			Gtp
			1	2	3	1	2	3	1	2	3	1	2	3	1	2	3	1	2	3	1	2	3	1	2	3	1	2	3	1	2	3	1	2	3
ESM1	AR1.1	log50-11	15.8305	15.8072	15.7591	15.996	15.9583	15.9565	22.5593	22.4134	22.4914	19.3083	19.1957	19.2097	23.1794	23.1775	23.1537	19.5057	19.4673	19.4807	35.4871	33.884	34.1584	23.3367	23.3929	23.1127	20.931	20.9142	20.9331	25.1514	25.1356	24.9613	24.9305	24.8879	24.8624
ESM13	AR2.1	CC26	14.9036	14.8263	14.7883	14.9914	14.9283	14.9593	22.2978	22.3403	22.3437	18.0076	18.0055	17.8642	22.4097	22.3742	22.3041	18.8382	18.755	18.7677	33.4723	32.6609	32.9567	19.9716	19.8847	19.9449	24.7137	24.7106	24.7529	24.1557	24.0002	23.9399	23.8899	23.7156	23.9597
ESM13	AR2.2	CC33	13.8183	13.8775	13.8619	14.0957	13.9704	13.9645	21.412	21.4418	21.3292	17.3725	17.3483	17.2987	21.3426	21.3408	21.3665	17.7993	17.7703	17.7063	33.6568	33.4954	32.8339	21.1008	21.1331	21.0184	23.2154	23.2247	23.2156	23.2686	23.2017	22.9991	22.944	22.9281	22.9402
ESM18	AR3.1	OP4	15.7555	15.7723	15.8064	15.8592	15.8417	15.8399	22.4739	22.5222	22.4369	18.8155	18.8064	18.7938	22.789	22.8201	22.8954	19.8189	19.7455	19.7745	24.9668	25.157	25.1585	22.0068	22.017	22.1332	36.5945	37.8654	36.8952	24.6544	24.673	24.5281	24.5656	24.4563	24.4487
ESM15	EPC1.1	Bohdanec	12.6637	12.4923	12.5243	12.7799	12.6823	12.623	18.3978	18.3127	18.3596	19.3799	19.2523	19.1812	33.1492	33.1457	33.7772	21.1253	20.9827	20.5479	22.6579	22.5757	22.4745	31.3663	30.9207	30.5642	34.891	33.2137	33.8946	21.8464	21.8186	21.6434	21.9034	21.8304	21.657
ESM15	EPC2.1	Gerber2	14.9893	14.968	14.9418	15.3758	15.2597	15.2045	21.4076	21.4294	21.3971	22.4156	22.3524	22.3784	38.5082	36.7205	37.2789	23.7816	23.7448	23.7414	24.2656	24.2306	24.2007	24.9118	24.8693	24.7918	35.9157	36.5012	36.2999	24.4471	24.5239	24.4795	24.4321	24.3727	24.3878
ESM19	EPX1.1	Hasselberg1	17.8131	17.7711	17.7646	17.7586	17.7079	17.7467	27.3225	27.1086	27.2209	25.4792	25.4204	25.3755	37.2495	Un	39.2445	27.6845	27.5218	27.6932	23.7306	23.7601	23.8224	35.4584	36.7449	Un	Un	Un	Un	26.6642	26.8121	26.7079	27.0103	27.1181	27.1772
ESM19	EPX1.2	Hasselberg5	16.7271	16.7194	16.723	16.5666	16.6192	16.5623	26.1712	26.3599	26.3478	24.7201	24.7767	24.7521	35.5491	36.3061	36.5103	26.2415	26.1954	26.3219	22.9429	22.98	22.9872	36.5233	38.9611	33.5534	Un	Un	Un	25.7768	25.71	25.7355	26.1996	26.3188	26.2997
ESM20	EPX2.1	LD6-4	16.5045	16.4979	16.4848	16.8391	16.8111	16.8538	26.0004	25.8152	25.9034	22.9145	22.8798	22.9223	Un	Un	Un	24.7474	24.6752	24.7672	22.166	22.144	22.1453	37.1242	37.0846	36.5476	Un	Un	Un	24.6054	24.5138	24.5858	24.4826	24.4243	24.5194
ESM21	EPX2.2	LD6-7	16.3931	16.3275	16.3735	16.6678	16.6777	16.6293	25.0689	25.0934	24.8061	22.6104	22.5891	22.522	Un	n/a	n/a	24.6694	24.8731	24.6483	21.9332	21.8482	21.9125	35.2266	35.1337	35.8582	Un	n/a	n/a	23.8099	23.8966	23.8378	23.5574	23.4926	23.5983
ESM20	EPX3.1	D8-24	14.7623	14.7774	14.7319	15.0046	14.9984	14.9375	24.1895	24.0622	23.8507	21.315	21.3586	21.2858	Un	39.7505	Un	24.0344	24.024	23.9764	21.2333	21.0291	20.9627	34.6337	35.4151	36.8774	Un	Un	Un	23.4168	23.4345	23.4001	23.4332	23.4807	23.3919
ESM21	EPX3.2	D14-3A	15.7327	15.6231	15.6262	15.9278	15.9155	15.9824	24.4059	24.0425	24.3639	21.9619	21.8632	21.8442	38.5849	n/a	n/a	24.4673	24.513	24.4794	23.2661	23.1973	23.1298	35.7962	35.878	35.1698	Un	n/a	n/a	23.3695	23.4711	23.4034	23.3118	23.1997	23.1806
ESM22	EPX3.3	D87A	16.321	16.2993	16.2106	16.6758	16.552	16.6433	25.9965	25.6442	25.7581	22.7795	22.6791	22.7313	Un	n/a	n/a	25.5472	25.5222	25.5344	22.8663	22.761	22.8757	37.4396	37.7979	35.3578	Un	n/a	n/a	24.8626	24.8392	24.8208	24.8369	24.8448	24.8076
ESM22	EPX4.1	C4	16.172	16.2533	16.1803	16.5432	16.5686	16.4912	25.2154	25.3281	25.1613	22.2246	22.2628	22.2981	39.6763	n/a	n/a	23.8216	23.8226	23.809	23.7724	23.8235	23.6639	35.3099	35.7895	33.616	Un	n/a	n/a	23.6328	23.6565	23.6194	23.3914	23.4716	23.4399
ESM16	PC1.1	mill15	15.5105	15.4623	15.5066	15.2967	15.2857	15.3038	22.2242	22.4014	22.2389	22.8632	22.7185	22.8449	Un	Un	37.1911	25.1753	25.1665	25.1464	22.1565	22.2429	22.1754	38.1306	Un	37.4641	37.3305	36.6183	37.6905	24.4857	24.3934	24.4665	24.5543	24.4886	24.4934
ESM16	PC1.2	mill32	17.4959	17.5078	17.4937	17.2826	17.3589	17.3767	23.0935	22.995	22.9578	25.2893	25.2948	25.309	Un	38.339	38.1754	36.5505	39.9986	36.154	23.2775	23.3483	23.3554	33.3166	32.864	32.41	Un	38.5491	39.1779	27.3447	27.5495	27.3338	27.1079	27.175	26.9416
ESM17	PC1.3	mill50	18.793	18.8172	18.6933	18.3103	18.2526	18.2903	23.4482	23.3862	23.3984	25.9308	25.8069	25.7352	Un	Un	37.6279	35.2552	35.7569	37.3062	24.0686	23.9934	24.0766	35.8609	39.0793	39.3778	Un	Un	Un	27.6639	27.5267	27.7787	27.6179	27.4386	27.4862
ESM17	PC2.1	law100	17.6162	17.6192	17.5803	17.3177	17.3868	17.3487	24.1712	24.0864	23.9544	23.3244	23.3844	23.3767	38.4048	37.3441	35.9362	27.9963	28.0989	27.8881	20.2845	20.3277	20.2533	Un	39.2221	39.9555	Un	35.3159	34.1167	25.9089	25.9157	25.9178	25.9367	25.733	25.889
ESM18	PC2.2	law145	15.9569	16.1212	15.8661	15.8537	15.8425	15.7891	24.0073	23.997	24.1694	23.5946	23.5081	23.5499	38.4544	37.5191	37.155	27.744	27.6626	27.7081	23.9479	23.9563	23.8817	32.4148	32.1325	32.6033	38.3176	37.8773	36.3883	25.4945	25.4367	25.3989	25.443	25.3666	25.5492
ESM4	PX1.1	AA72-11	18.4052	18.1711	18.3324	18.4249	18.4568	18.4583	25.6738	25.6669	25.7588	25.7278	25.6888	25.7465	Un	Un	Un	26.9064	26.9601	26.8435	35.4619	34.4779	33.4856	28.596	28.8327	28.887	34.5044	34.7929	Un	26.5586	26.5058	26.4867	26.7337	26.7412	26.634
ESM3	PX1.2	AA72-3	18.888	18.8029	18.807	19.1753	19.2001	19.354	27.293	27.3629	27.3969	26.7851	26.7538	26.7509	Un	39.5065	Un	27.3315	27.3826	27.2798	28.536	28.607	28.7385	37.1379	37.2012	Un	35.4063	35.2643	37.1982	26.6756	25.8223	26.7747	27.7788	27.7385	27.6975
ESM3	PX1.3	AA72-4	18.1423	18.1605	18.1859	18.3508	18.209	18.1978	25.7919	25.8676	25.8648	25.846	25.9239	25.8952	Un	Un	Un	26.886	26.8993	26.9087	28.3023	28.0135	28.2541	28.8555	29.1124	29.3086	33.7682	35.6081	Un	26.3266	26.407	26.407	26.6582	26.779	26.7232
ESM7	PX2.1	BC2-8	15.4471	15.4908	15.388	15.6436	15.604	15.5148	22.1489	22.2103	21.9856	22.5827	22.5392	22.5391	Un	n/a	n/a	24.97	24.9639	24.9079	24.5892	24.6531	24.547	34.7304	36.6629	37.4035	35.7564	n/a	n/a	23.8932	23.8382	23.7866	24.0089	23.9573	23.9283
ESM7	PX2.2	BC2-43	17.8953	17.9619	17.9934	18.2364	18.3017	17.6399	25.7282	25.7681	25.7497	26.6629	26.6617	26.6682	Un	n/a	n/a	27.7715	27.5641	27.8191	27.4446	27.7095	27.5111	36.7336	Un	36.1403	Un	n/a	n/a	26.6204	26.5963	26.4694	27.3673	27.3158	27.3188
ESM7	PX2.3	BC2-20	18.324	18.3114	18.2705	18.4433	18.402	18.3654	25.4091	25.4525	25.2934	25.5878	25.4852	25.4821	38.3584	n/a	n/a	28.5535	28.4391	28.4247	27.0927	27.1237	26.9617	34.9386	35.2552	33.9615	34.7765	n/a	n/a	26.3799	26.3049	26.2633	26.7326	26.7494	26.7707
ESM10	PX3.1	DCP88-51	17.2803	17.3088	17.2745	17.3398	17.3668	17.3257	23.9155	23.9541	23.9471	25.3589	25.3741	25.3453	Un	n/a	n/a	26.9516	27.1152	26.89	26.3803	26.3401	26.3118	38.6194	37.9847	36.3956	35.5652	n/a	n/a	25.4089	25.6153	25.4103	25.5617	25.5575	25.6023
ESM10	PX3.2	DCP88-74	15.9322	15.8998	15.9138	15.8311	15.7562	15.7577	22.3349	22.2688	22.2561	24.1291	23.9948	23.9963	Un	n/a	n/a	24.7241	24.7453	24.6693	24.895	24.9193	24.8749	36.8327	36.3026	36.8892	35.6185	n/a	n/a	24.2367	24.1383	24.2449	24.2439	24.2854	24.3465
ESM8	PX3.3	DCP88-85	18.2265	18.2214	18.1887	18.2283	18.2022	18.1895	24.4938	24.5119	24.6056	25.976	25.9648	25.7857	Un	n/a	n/a	28.5876	28.7506	28.6339	27.3385	27.2613	27.2351	35.3247	37.794	39.1969	Un	n/a	n/a	25.9917	26.1287	26.1924	26.2633	26.2465	26.2936
ESM5	PX4.1	DSP88-20	15.971	15.9267	15.9579	16.0114	16.0117	16.089	23.1782	23.1296	23.1427	23.3443	23.2676	23.3079	Un	Un	Un	26.2159	26.1093	26.4175	24.3689	24.4117	24.3736	35.8039	36.8177	37.1749	34.4381	35.125	35.6066	24.5507	24.5692	24.6004	24.7253	24.7229	24.6866
ESM6	PX4.2	DSP88-13	15.6927	15.6764	15.6358	15.7923	15.7223	15.7193	21.7878	21.7306	21.7948	23.1118	22.9418	22.9315	Un	39.2914	Un	25.4353	25.4718	25.3652	21.6475	21.6238	21.6223	36.4785	Un	35.0951	33.8114	34.4564	35.8931	24.3087	24.2333	24.2881	24.4867	24.308	24.3753
ESM5	PX4.3	DSP88-12	16.3082	16.2341	16.1569	15.9419	15.8646	15.8161	23.0058	22.9806	22.9649	22.913	22.9775	22.9162	38.0608	Un	38.3756	28.8762	28.6859	28.9022	26.0984	26.1343	26.1261	35.9466	37.4794	37.2344	34.7583	34.9148	33.9491	24.2479	24.287	24.2906	24.4415	24.4366	24.4575
ESM11	PX5.1	LP2-7	16.8623	16.798	16.7966	16.9857	16.9301	16.9272	23.9451	23.8946	23.9335	24.78	24.7805	24.7689	Un	n/a	n/a	25.8152	25.7092	25.7402	25.6782	25.5852	25.5523	39.03	35.9271	36.8522	34.3244	n/a	n/a	25.3928	25.5204	25.4779	25.6135	25.6894	25.4998
ESM12	PX5.2	LP2-3	17.885	17.8403	17.8371	17.9442	17.8613	17.9565	24.4635	24.3932	24.3855	24.2231	24.1732	24.2645	38.9616	n/a	n/a	26.3918	26.3364	26.4468	25.7379	25.7444	25.6864	35.5659	38.5287	37.7164	Un	n/a	n/a	25.9046	25.8419	25.9311	25.8586	25.8311	25.9194
ESM11	PX5.3	LP2-11	18.1617	18.1261	17.981	18.2485	18.1478	18.1503	24.5661	24.5419	24.5786	24.3787	24.3537	24.369	Un	n/a	n/a	26.7788	26.6691	26.5146	25.6729	25.7736	25.8968	Un	36.3115	38.0085	35.1555	n/a	n/a	25.9865	26.2092	26.1613	26.2427	26.2215	26.1078
ESM1	PX6.1	LP5-12	16.5279	16.5822	16.5404	16.562	16.5136	16.5573	22.7252	22.7451	22.6948	23.8212	23.8341	23.7525	x	38.7044	37.9793	24.3579	24.3803	24.346	22.9354	22.9636	22.9466	28.4278	28.3656	28.4055	35.4087	35.5792	34.8973	24.7237	24.7701	24.8563	24.8544	24.8241	24.8553
ESM4	PX6.2	LP5-14	16.397	16.4534	16.452	16.5338	16.5082	16.4946	22.3052	22.2642	22.2516	22.3186	22.3009	22.2858	Un	37.7935	Un	23.618	23.6065	23.5923	23.1079	23.0898	23.1293	25.9671	26.1246	26.0023	Un	36.5512	35.9298	24.0039	23.8927	23.8746	24.1398	23.9634	24.161
ESM10	PX6.3	LP5-17	15.6316	15.6245	15.6379	15.678	15.6493	15.6341	21.6637	21.6245	21.5518	22.7286	22.6728	22.6911	38.8406	n/a	n/a	24.5612	24.4574	24.4576	19.8406	19.7736	19.8141	33.5638	34.5689	35.232	35.2	n/a	n/a	23.5739	23.5057	23.5298	23.7345	23.6095	23.5739
ESM9	PX7.1	LP8B-8	15.562	15.6009	15.5296	15.676	15.6527	15.7383	23.8509	23.8259	23.8178	25.1112	24.9349	24.9302	Un	n/a	n/a	25.2404	25.3064	25.1803	32.9573	32.2408	31.7234	34.197	35.2016	34.7945	33.832	n/a	n/a	25.1647	25.2805	25.1371	25.3699	25.2057	25.2553
ESM9	PX7.2	LP8B-12	14.9157	15.0177	15.1178	15.1578	15.1459	15.1565	23.3713	23.4287	23.4265	23.451	23.5345	23.4769	38.5863	n/a	n/a	24.8382	24.8845	24.8918	29.109	28.7036	28.8815	35.9236	35.1439	35.8153	35.9118	n/a	n/a	24.2812	24.328	24.2177	24.2878	24.4098	24.3459
ESM9	PX7.3	LP8B-18	15.8461	15.7989	15.8227	15.9437	15.9584	15.8908	24.4366	24.4528	24.3885	24.0197	23.9738	24.1299	38.9465	n/a	n/a	25.9835	26.1262	26.139	26.6382	26.7466	26.8004	35.3724	36.5095	35.8604	Un	n/a	n/a	25.2807	25.257	25.3141	25.4317	25.3388	25.3947
ESM2	PX8.1	PA88-9	18.4222	18.2805	18.3005	17.9597	17.9026	17.9082	24.4146	24.3292	24.2978	25.882	25.781	25.806	Un	Un	Un	27.8041	27.7205	27.8255	25.8144	25.8464	25.7673	36.6927	34.8995	34.364	34.4002	35.4076	36.6171	26.5261	26.4893	26.3255	26.528	26.5019	26.5327
ESM6	PX8.2	PA88-3	16.8642	16.9146	16.8355	16.8896	16.8916	16.7797	22.2072	22.295	22.1034	23.4217	23.4096	23.4501	Un	Un	Un	25.8067	25.8044	25.7257	24.3004	24.2437	24.3007	26.1877	26.1858	26.245	35.1384	34.6909	33.5063	24.6398	24.6594	24.6316	24.6405	24.8579	24.7934
ESM2	PX8.3	PA88-22	15.3768	15.3961	15.3922	15.4399	15.3992	15.3861	21.2485	21.1581	21.1071	22.1701	22.1001	21.9894	Un	Un	37.4641	32.8463	33.5421	31.9427	20.8451	20.8256	20.8226	24.6595	24.7031	24.6493	34.8749	35.6984	34.2976	23.5477	23.5474	23.4546	23.7332	23.7224	23.6777
ESM14	PX9.1	CC65	14.2687	14.2775	14.2085	14.3966	14.3893	14.2751	20.611	20.6682	20.6192	21.5756	21.588	21.6047	Un	Un	37.1545	28.1414	28.1207	27.9673	20.6396	20.6662	20.5908	34.8898	34.9431	34.5903	35.73	35.6834	36.7624	23.3347	23.3933	23.3229	23.3895	23.3459	23.494
ESM14	PX10.1	GI43	14.6869	14.6229	14.64	14.8312	14.6803	14.7638	20.6148	20.5569	20.5733	21.5895	21.5041	21.5586	Un	38.1621	39.3245	24.7334	24.6438	24.7102	21.1278	21.0951	21.0803	34.5976	34.5635	34.9923	34.569	33.4217	34.1739	23.5651	23.5579	23.5215	23.4369	23.4072	23.4226
Un = undetermined by software
n/a = not estimated
omitted from further analysis

## Sheet: TableS3
Table S3. Estimates of Pokey, mPok and rRNA gene number in 45 isolates of the Daphnia pulex complex.
		Calculated directly from CT values											Estimated by subtraction			estimated by addition					ReCal	p-values and cut-off values20 for t-tests between 28S and 18S
Plate #	Code	18S1	28S2	tPokeyA3	tPokeyB4	A - B	tmPok15	tmPok26	rPokeyA7	rPokeyB8	rmPok29	Tif10	gPokeyA11	gPokeyB12	gmPok213	total rPokey14	total gPokey15	total Pokey16	total mPok17	total Pokey+ mPok18	tPokeyA19	p-value	cut off
1	AR1.1	324.5	324	61	66	-5	8.5	47	0	5	22	0.77	61	61	25	5	122	127	55.5	182.5	61	0.9687	0.025
13	AR2.1	310	318	63.5	74.5	-11	7	37	0	20	1	0.78	63.5	54.5	36	20	118	138	44	182	63.5	0.6142	0.0125
13	AR2.2	332.5	330.5	52.5	61.5	-9	7	40	0	5.5	1.5	0.77	52.5	56	38.5	5.5	108.5	114	47	161	52.5	0.91263	0.016667
18	AR3.1	248	264.5	57.5	65	-7.5	7.5	29.5	1	8	0	0.8	56.5	57	29.5	9	113.5	122.5	37	159.5	57.5	0.11566	0.0045455
15	EPC1.1	341	341	16	8	8	0	2	1	0	0	0.91	15	8	2	1	23	24	2	26	16	0.97756	0.05
15	EPC2.1	391.5	354.5	14	6.5	7.5	0	2	1.5	1.5	0	0.83	12.5	5	2	3	17.5	20.5	2	22.5	14	0.0081271	0.002381
19	EPX1.1	303.5	354	5.5	5	0.5	0	1	10.5	0	0	1.1	0.021	5	1	10.5	5.019	15.519	1	16.522	10.522	7.196e-08	0.0013514
19	EPX1.2	339.5	418	4.5	4	0.5	0	1.5	9.5	0	0	1.22	0.021	4	1.5	9.5	4.019	13.519	1.5	15.022	9.522	2.1943e-06	0.0015625
20	EPX2.1	151	136	5	5	0	0	1.5	6	0	0	0.82	0.021	5	1.5	6	5.019	11.019	1.5	12.522	6.022	0.0046013	0.0022727
21	EPX2.2	97.5	90.5	4	3.5	0.5	0	0.5	4.5	0	0	0.72	0.021	3.5	0.5	4.5	3.519	8.019	0.5	8.522	4.522	0.17777	0.0055556
20	EPX3.1	232.5	223	6.5	6.5	0	0	1	6	0	0	0.89	0.5	6.5	1	6	7	13	1	14	6.5	0.059778	0.0033333
21	EPX3.2	121	112.5	4.5	4.5	0	0	0.5	1.5	0	0	0.78	3	4.5	0.5	1.5	7.5	9	0.5	9.5	4.5	0.10535	0.0041667
22	EPX3.3	213.5	190.5	6.5	7	-0.5	0	1	5	0	0	0.87	1.5	7	1	5	8.5	13.5	1	14.5	6.5	0.00026719	0.0017857
22	EPX4.1	97.5	87.5	4	4	0	0	1	1	0	0	0.77	3	4	1	1	7	8	1	9	4	0.029317	0.0029412
16	PC1.1	283	358.5	9.5	5	4.5	0	1	6	0	0	0.91	3.5	5	1	6	8.5	14.5	1	15.5	9.5	3.5932e-14	0.0011628
16	PC1.2	460	576.5	24.5	6.5	18	0	0	17	0	0	0.7	7.5	6.5	0	17	14	31	0	31	24.5	0.0020874	0.0021739
17	PC1.3	247.5	385.5	24	6	18	0	0	13.5	0	0	0.79	10.5	6	0	13.5	16.5	30	0	30	24	6.5308e-10	0.00125
17	PC2.1	176	234.5	12	9	3	0	0.5	48	0	0	0.83	0.021	9	0.5	48	9.019	57.019	0.5	57.522	48.022	1.7807e-09	0.0013158
18	PC2.2	385.5	474.5	8.5	6	2.5	0	0.5	3.5	0	0	0.88	5	6	0.5	3.5	11	14.5	0.5	15	8.5	9.8124e-08	0.0013889
4	PX1.1	177.5	183	5.5	3.5	2	0	1	0	0.5	0	0.97	5.5	3	1	0.5	8.5	9	1	10	5.5	0.10504	0.0038462
3	PX1.2	231	202	4.5	3	1.5	0	1.5	0.5	0	0	1.66	4	3	1.5	0.5	7	7.5	1.5	9	4.5	9.9814e-06	0.0016129
3	PX1.3	187	200	5	3	2	0	1	0.5	0.5	0	1.08	4.5	2.5	1	1	7	8	1	9	5	0.0014537	0.002
14	PX10.1	260	268.5	12.5	6	6.5	0	0.5	6	0	0	0.81	6.5	6	0.5	6	12.5	18.5	0.5	19	12.5	0.40887	0.0071429
7	PX2.1	201.5	204	7.5	4	3.5	0	0.5	1	0	0	0.95	6.5	4	0.5	1	10.5	11.5	0.5	12	7.5	0.44393	0.0083333
7	PX2.2	340	313	6.5	3	3.5	0	1	1	0	0	1.42	5.5	3	1	1	8.5	9.5	1	10.5	6.5	0.00018419	0.0017241
7	PX2.3	169	179.5	6.5	3.5	3	0	0.5	1	0	0	1.14	5.5	3.5	0.5	1	9	10	0.5	10.5	6.5	0.019553	0.0027778
10	PX3.1	171.5	186.5	5.5	2	3.5	0	0.5	1	0	0	0.93	4.5	2	0.5	1	6.5	7.5	0.5	8	5.5	0.00058841	0.0018519
10	PX3.2	185	225	6.5	2	4.5	0	1	1	0	0	0.92	5.5	2	1	1	7.5	8.5	1	9.5	6.5	3.5004e-12	0.0011905
8	PX3.3	143	163	6	2	4	0	0.5	0.5	0	0	0.96	5.5	2	0.5	0.5	7.5	8	0.5	8.5	6	1.5782e-09	0.0012821
5	PX4.1	232.5	245.5	7	4	3	0	0.5	1.5	0	0	0.95	5.5	4	0.5	1.5	9.5	11	0.5	11.5	7	2.6139e-05	0.0016667
6	PX4.2	229.5	243.5	10	4	6	0	0.5	7.5	0	0	0.94	2.5	4	0.5	7.5	6.5	14	0.5	14.5	10	0.0018081	0.0020833
5	PX4.3	161	227.5	7	4.5	2.5	0	0	0.5	0	0	0.98	6.5	4.5	0	0.5	11	11.5	0	11.5	7	6.0035e-23	0.0011111
11	PX5.1	234	242	6.5	3	3.5	0	1.5	1.5	0	0	0.95	5	3	1.5	1.5	8	9.5	1.5	11	6.5	0.079674	0.0035714
12	PX5.2	149	161.5	8	5.5	2.5	0	1	1.5	0	0	0.85	6.5	5.5	1	1.5	12	13.5	1	14.5	8	0.0095427	0.0025
11	PX5.3	152.5	162.5	9	5.5	3.5	0	1	2	0	0	0.91	7	5.5	1	2	12.5	14.5	1	15.5	9	0.030913	0.003125
1	PX6.1	175.5	197.5	8	3.5	4.5	0	2	4.5	0	0	0.91	3.5	3.5	2	4.5	7	11.5	2	13.5	8	1.1538e-06	0.0014706
4	PX6.2	112.5	119.5	8	5	3	0	2	2.5	0.5	0	0.98	5.5	4.5	2	3	10	13	2	15	8	0.0010048	0.0019231
10	PX6.3	145.5	159.5	7	3	4	0	1	14.5	0	0	0.94	0.021	3	1	14.5	3.019	17.519	1	18.522	14.522	1.6389e-06	0.0015152
9	PX7.1	440.5	452.5	5.5	2	3.5	0	1.5	0	0	0	0.92	5.5	2	1.5	0	7.5	7.5	1.5	9	5.5	0.23127	0.00625
9	PX7.2	347.5	352.5	5	3	2	0	1	0	0	0	0.92	5	3	1	0	8	8	1	9	5	0.53756	0.01
9	PX7.3	396.5	412	6	4	2	0	1	0.5	0	0	0.93	5.5	4	1	0.5	9.5	10	1	11	6	0.014792	0.0026316
2	PX8.1	160.5	237.5	8	3	5	0	0.5	2	0	0	0.91	6	3	0.5	2	9	11	0.5	11.5	8	1.2867e-16	0.0011364
6	PX8.2	132.5	150.5	10	4	6	0	0.5	2	0.5	0	0.94	8	3.5	0.5	2.5	11.5	14	0.5	14.5	10	2.3915e-07	0.0014286
2	PX8.3	173	190	10	4.5	5.5	0	0	8	1	0	1	2	3.5	0	9	5.5	14.5	0	14.5	10	4.5406e-12	0.0012195
14	PX9.1	314.5	325	11.5	5.5	6	0	0	7.5	0	0	0.91	4	5.5	0	7.5	9.5	17	0	17	11.5	0.13394	0.005
1. 18S rRNA genes
2. 28S rRNA genes
3. total PokeyA
4. total PokeyB
5. total mPok1
6. total mPok2
7. PokeyA inserted in rDNA, rPokA actually estimates both rPokeyA and rmPok1 but no rmPok1 were found so all estimates in this column are rPokeyA.
8. PokeyB inserted in 28S
9. mPok2 inserted in 28S
10. Transcription Initiation Factor, single copy gene
11. PokeyA inserted outside 28S
12. PokeyB inserted outside 28S
13. mPok2 inserted outside 28S
14. total PokeyA and PokeyB inserted in 28S
15. total PokeyA and PokeyB inserted outside 28S
16. total PokeyA and PokeyB
17. total mPok1 and mPok2
18. total Pokey and mPok
19. Recalculated tPokeyA after adjusting for negative gPokeyA.
20. p-values after sequential Bonferroni correction. Shaded values are significant after correction
21. Estimates of tPokeyA were recalculated to adjust for negative gPokeyA.
